# Supplementary material for: The Overlooked Microbiome—Considering Archaea and Eukaryotes Using Multiplex Nanopore-16S-/18S-rDNA-Sequencing: A Technical Report Focusing on Nasopharyngeal Microbiomes
Source: Int J Mol Sci. 2023 Jan 11;24(2):1426. doi: 10.3390/ijms24021426 (PMC9863950; doi:10.3390/ijms24021426)
Supplement: Supplementary file 1 [file ijms-24-01426-s001.zip]

Archive with 1 entries (1 files):
- ijms-1959560-supplementary.pdf
